# Supplementary material for: Impact of Insulin Therapies on Cancer Incidence in Type 1 and Type 2 Diabetes: A Population-Based Cohort Study in Reggio Emilia, Italy
Source: Cancers (Basel). 2022 May 31;14(11):2719. doi: 10.3390/cancers14112719 (PMC9179836; doi:10.3390/cancers14112719)
Supplement: Supplementary file 1 [file cancers-14-02719-s001.zip]

Archive with 1 entries (1 files):
- cancers-1731526-supplementary.pdf
